# Supplementary material for: Using Bayes' Rule to Define the Value of Evidence from Syndromic Surveillance
Source: PLoS One. 2014 Nov 3;9(11):e111335. doi: 10.1371/journal.pone.0111335 (PMC4218722; doi:10.1371/journal.pone.0111335)
Supplement: Table S1 — NeurSy baseline 2006–2012. (CSV) [file pone.0111335.s006.csv]

Nr	Year	week	Non_Cases
1	2006	0	0
2	2006	1	0
3	2006	2	0
4	2006	3	0
5	2006	4	0
6	2006	5	0
7	2006	6	0
8	2006	7	0
9	2006	8	0
10	2006	9	0
11	2006	10	0
12	2006	11	0
13	2006	12	2
14	2006	13	1
15	2006	14	1
16	2006	15	0
17	2006	16	1
18	2006	17	0
19	2006	18	1
20	2006	19	0
21	2006	20	0
22	2006	21	0
23	2006	22	0
24	2006	23	1
25	2006	24	0
26	2006	25	1
27	2006	26	1
28	2006	27	0
29	2006	28	1
30	2006	29	0
31	2006	30	0
32	2006	31	0
33	2006	32	0
34	2006	33	0
35	2006	34	1
36	2006	35	0
37	2006	36	1
38	2006	37	0
39	2006	38	0
40	2006	39	0
41	2006	40	1
42	2006	41	1
43	2006	42	0
44	2006	43	0
45	2006	44	0
46	2006	45	1
47	2006	46	2
48	2006	47	1
49	2006	48	3
50	2006	49	2
51	2006	50	1
52	2006	51	1
53	2006	52	0
54	2007	1	0
55	2007	2	1
56	2007	3	1
57	2007	4	1
58	2007	5	0
59	2007	6	1
60	2007	7	0
61	2007	8	1
62	2007	9	1
63	2007	10	0
64	2007	11	1
65	2007	12	0
66	2007	13	1
67	2007	14	0
68	2007	15	1
69	2007	16	1
70	2007	17	0
71	2007	18	0
72	2007	19	1
73	2007	20	0
74	2007	21	0
75	2007	22	3
76	2007	23	0
77	2007	24	0
78	2007	25	0
79	2007	26	0
80	2007	27	2
81	2007	28	0
82	2007	29	1
83	2007	30	0
84	2007	31	0
85	2007	32	0
86	2007	33	0
87	2007	34	2
88	2007	35	1
89	2007	36	1
90	2007	37	1
91	2007	38	1
92	2007	39	2
93	2007	40	0
94	2007	41	3
95	2007	42	0
96	2007	43	0
97	2007	44	0
98	2007	45	3
99	2007	46	0
100	2007	47	0
101	2007	48	0
102	2007	49	0
103	2007	50	1
104	2007	51	1
105	2007	52	0
106	2007	53	0
107	2008	0	1
108	2008	1	4
109	2008	2	0
110	2008	3	0
111	2008	4	1
112	2008	5	0
113	2008	6	0
114	2008	7	2
115	2008	8	0
116	2008	9	2
117	2008	10	1
118	2008	11	1
119	2008	12	0
120	2008	13	0
121	2008	14	1
122	2008	15	1
123	2008	16	0
124	2008	17	1
125	2008	18	2
126	2008	19	1
127	2008	20	1
128	2008	21	1
129	2008	22	0
130	2008	23	2
131	2008	24	1
132	2008	25	1
133	2008	26	0
134	2008	27	0
135	2008	28	3
136	2008	29	0
137	2008	30	3
138	2008	31	1
139	2008	32	0
140	2008	33	1
141	2008	34	1
142	2008	35	2
143	2008	36	0
144	2008	37	1
145	2008	38	0
146	2008	39	0
147	2008	40	0
148	2008	41	0
149	2008	42	2
150	2008	43	1
151	2008	44	0
152	2008	45	0
153	2008	46	2
154	2008	47	0
155	2008	48	2
156	2008	49	3
157	2008	50	2
158	2008	51	0
159	2008	52	0
160	2009	0	1
161	2009	1	3
162	2009	2	2
163	2009	3	1
164	2009	4	1
165	2009	5	1
166	2009	6	1
167	2009	7	1
168	2009	8	1
169	2009	9	1
170	2009	10	3
171	2009	11	1
172	2009	12	1
173	2009	13	1
174	2009	14	1
175	2009	15	1
176	2009	16	4
177	2009	17	0
178	2009	18	0
179	2009	19	3
180	2009	20	0
181	2009	21	1
182	2009	22	0
183	2009	23	0
184	2009	24	0
185	2009	25	1
186	2009	26	1
187	2009	27	1
188	2009	28	0
189	2009	29	0
190	2009	30	1
191	2009	31	2
192	2009	32	0
193	2009	33	1
194	2009	34	0
195	2009	35	0
196	2009	36	2
197	2009	37	1
198	2009	38	1
199	2009	39	1
200	2009	40	1
201	2009	41	0
202	2009	42	0
203	2009	43	0
204	2009	44	3
205	2009	45	2
206	2009	46	1
207	2009	47	0
208	2009	48	0
209	2009	49	2
210	2009	50	0
211	2009	51	0
212	2009	52	0
213	2010	0	1
214	2010	1	1
215	2010	2	2
216	2010	3	1
217	2010	4	1
218	2010	5	1
219	2010	6	0
220	2010	7	2
221	2010	8	0
222	2010	9	1
223	2010	10	1
224	2010	11	1
225	2010	12	0
226	2010	13	0
227	2010	14	0
228	2010	15	0
229	2010	16	0
230	2010	17	1
231	2010	18	1
232	2010	19	1
233	2010	20	1
234	2010	21	0
235	2010	22	0
236	2010	23	2
237	2010	24	2
238	2010	25	4
239	2010	26	0
240	2010	27	1
241	2010	28	1
242	2010	29	1
243	2010	30	2
244	2010	31	2
245	2010	32	0
246	2010	33	0
247	2010	34	2
248	2010	35	0
249	2010	36	1
250	2010	37	1
251	2010	38	1
252	2010	39	1
253	2010	40	1
254	2010	41	3
255	2010	42	1
256	2010	43	1
257	2010	44	1
258	2010	45	1
259	2010	46	0
260	2010	47	5
261	2010	48	1
262	2010	49	0
263	2010	50	1
264	2010	51	1
265	2010	52	4
266	2011	0	0
267	2011	1	2
268	2011	2	1
269	2011	3	0
270	2011	4	2
271	2011	5	0
272	2011	6	1
273	2011	7	2
274	2011	8	0
275	2011	9	1
276	2011	10	1
277	2011	11	2
278	2011	12	1
279	2011	13	2
280	2011	14	1
281	2011	15	3
282	2011	16	2
283	2011	17	3
284	2011	18	1
285	2011	19	1
286	2011	20	1
287	2011	21	1
288	2011	22	0
289	2011	23	1
290	2011	24	1
291	2011	25	0
292	2011	26	1
293	2011	27	2
294	2011	28	1
295	2011	29	0
296	2011	30	0
297	2011	31	0
298	2011	32	0
299	2011	33	1
300	2011	34	0
301	2011	35	0
302	2011	36	0
303	2011	37	0
304	2011	38	0
305	2011	39	3
306	2011	40	2
307	2011	41	2
308	2011	42	1
309	2011	43	1
310	2011	44	2
311	2011	45	1
312	2011	46	1
313	2011	47	0
314	2011	48	0
315	2011	49	1
316	2011	50	1
317	2011	51	3
318	2011	52	1
319	2012	0	0
320	2012	1	1
321	2012	2	1
322	2012	3	1
323	2012	4	2
324	2012	5	1
325	2012	6	0
326	2012	7	1
327	2012	8	1
328	2012	9	0
329	2012	10	1
330	2012	11	0
331	2012	12	1
332	2012	13	0
333	2012	14	1
334	2012	15	0
335	2012	16	1
336	2012	17	1
337	2012	18	0
338	2012	19	1
339	2012	20	1
340	2012	21	0
341	2012	22	1
342	2012	23	1
343	2012	24	0
344	2012	25	0
345	2012	26	2
346	2012	27	1
347	2012	28	0
348	2012	29	0
349	2012	30	0
350	2012	31	1
351	2012	32	1
352	2012	33	2
353	2012	34	0
354	2012	35	0
355	2012	36	1
356	2012	37	1
357	2012	38	0
358	2012	39	0
359	2012	40	0
360	2012	41	7
361	2012	42	2
362	2012	43	2
363	2012	44	2
364	2012	45	1
365	2012	46	2
366	2012	47	3
367	2012	48	0
368	2012	49	0
369	2012	50	3
370	2012	51	2
371	2012	52	0
372	2012	53	1
