# Supplementary material for: Using Bayes' Rule to Define the Value of Evidence from Syndromic Surveillance
Source: PLoS One. 2014 Nov 3;9(11):e111335. doi: 10.1371/journal.pone.0111335 (PMC4218722; doi:10.1371/journal.pone.0111335)
Supplement: Table S2 — RespSy baseline 2006–2012. (CSV) [file pone.0111335.s007.csv]

Nr	Year	week	Non_Cases
1	2006	0	0
2	2006	1	1
3	2006	2	2
4	2006	3	6
5	2006	4	1
6	2006	5	5
7	2006	6	2
8	2006	7	12
9	2006	8	1
10	2006	9	0
11	2006	10	2
12	2006	11	0
13	2006	12	2
14	2006	13	4
15	2006	14	3
16	2006	15	1
17	2006	16	1
18	2006	17	1
19	2006	18	2
20	2006	19	2
21	2006	20	0
22	2006	21	0
23	2006	22	1
24	2006	23	0
25	2006	24	1
26	2006	25	0
27	2006	26	1
28	2006	27	5
29	2006	28	0
30	2006	29	4
31	2006	30	1
32	2006	31	0
33	2006	32	4
34	2006	33	2
35	2006	34	1
36	2006	35	0
37	2006	36	0
38	2006	37	1
39	2006	38	0
40	2006	39	1
41	2006	40	3
42	2006	41	0
43	2006	42	0
44	2006	43	3
45	2006	44	1
46	2006	45	2
47	2006	46	1
48	2006	47	5
49	2006	48	1
50	2006	49	4
51	2006	50	0
52	2006	51	5
53	2006	52	0
54	2007	1	3
55	2007	2	0
56	2007	3	3
57	2007	4	6
58	2007	5	1
59	2007	6	2
60	2007	7	0
61	2007	8	0
62	2007	9	5
63	2007	10	0
64	2007	11	0
65	2007	12	0
66	2007	13	0
67	2007	14	2
68	2007	15	6
69	2007	16	1
70	2007	17	2
71	2007	18	1
72	2007	19	2
73	2007	20	0
74	2007	21	4
75	2007	22	0
76	2007	23	0
77	2007	24	5
78	2007	25	4
79	2007	26	0
80	2007	27	2
81	2007	28	3
82	2007	29	3
83	2007	30	2
84	2007	31	1
85	2007	32	1
86	2007	33	2
87	2007	34	0
88	2007	35	1
89	2007	36	1
90	2007	37	4
91	2007	38	1
92	2007	39	1
93	2007	40	5
94	2007	41	2
95	2007	42	8
96	2007	43	0
97	2007	44	0
98	2007	45	4
99	2007	46	1
100	2007	47	6
101	2007	48	1
102	2007	49	3
103	2007	50	3
104	2007	51	5
105	2007	52	0
106	2007	53	1
107	2008	0	2
108	2008	1	2
109	2008	2	8
110	2008	3	1
111	2008	4	4
112	2008	5	3
113	2008	6	2
114	2008	7	2
115	2008	8	0
116	2008	9	3
117	2008	10	3
118	2008	11	1
119	2008	12	0
120	2008	13	1
121	2008	14	2
122	2008	15	4
123	2008	16	6
124	2008	17	2
125	2008	18	5
126	2008	19	8
127	2008	20	2
128	2008	21	6
129	2008	22	3
130	2008	23	10
131	2008	24	1
132	2008	25	5
133	2008	26	13
134	2008	27	0
135	2008	28	1
136	2008	29	4
137	2008	30	3
138	2008	31	1
139	2008	32	1
140	2008	33	3
141	2008	34	2
142	2008	35	0
143	2008	36	3
144	2008	37	5
145	2008	38	2
146	2008	39	0
147	2008	40	3
148	2008	41	1
149	2008	42	1
150	2008	43	0
151	2008	44	2
152	2008	45	5
153	2008	46	4
154	2008	47	6
155	2008	48	2
156	2008	49	4
157	2008	50	6
158	2008	51	8
159	2008	52	1
160	2009	0	0
161	2009	1	2
162	2009	2	0
163	2009	3	2
164	2009	4	0
165	2009	5	2
166	2009	6	3
167	2009	7	8
168	2009	8	7
169	2009	9	7
170	2009	10	3
171	2009	11	3
172	2009	12	5
173	2009	13	3
174	2009	14	2
175	2009	15	5
176	2009	16	9
177	2009	17	4
178	2009	18	3
179	2009	19	5
180	2009	20	3
181	2009	21	3
182	2009	22	1
183	2009	23	0
184	2009	24	3
185	2009	25	0
186	2009	26	1
187	2009	27	5
188	2009	28	3
189	2009	29	1
190	2009	30	3
191	2009	31	0
192	2009	32	4
193	2009	33	7
194	2009	34	4
195	2009	35	2
196	2009	36	1
197	2009	37	4
198	2009	38	10
199	2009	39	1
200	2009	40	4
201	2009	41	5
202	2009	42	8
203	2009	43	10
204	2009	44	5
205	2009	45	4
206	2009	46	14
207	2009	47	9
208	2009	48	13
209	2009	49	16
210	2009	50	5
211	2009	51	2
212	2009	52	3
213	2010	0	0
214	2010	1	8
215	2010	2	9
216	2010	3	1
217	2010	4	4
218	2010	5	7
219	2010	6	0
220	2010	7	2
221	2010	8	1
222	2010	9	4
223	2010	10	6
224	2010	11	3
225	2010	12	2
226	2010	13	1
227	2010	14	0
228	2010	15	1
229	2010	16	1
230	2010	17	3
231	2010	18	4
232	2010	19	1
233	2010	20	4
234	2010	21	6
235	2010	22	3
236	2010	23	0
237	2010	24	1
238	2010	25	3
239	2010	26	2
240	2010	27	0
241	2010	28	2
242	2010	29	2
243	2010	30	1
244	2010	31	2
245	2010	32	2
246	2010	33	0
247	2010	34	2
248	2010	35	3
249	2010	36	1
250	2010	37	0
251	2010	38	3
252	2010	39	2
253	2010	40	2
254	2010	41	0
255	2010	42	2
256	2010	43	5
257	2010	44	0
258	2010	45	0
259	2010	46	4
260	2010	47	11
261	2010	48	2
262	2010	49	4
263	2010	50	7
264	2010	51	2
265	2010	52	4
266	2011	0	0
267	2011	1	26
268	2011	2	22
269	2011	3	11
270	2011	4	7
271	2011	5	12
272	2011	6	10
273	2011	7	6
274	2011	8	0
275	2011	9	7
276	2011	10	6
277	2011	11	8
278	2011	12	5
279	2011	13	8
280	2011	14	10
281	2011	15	2
282	2011	16	3
283	2011	17	8
284	2011	18	7
285	2011	19	3
286	2011	20	15
287	2011	21	3
288	2011	22	5
289	2011	23	7
290	2011	24	9
291	2011	25	22
292	2011	26	6
293	2011	27	16
294	2011	28	3
295	2011	29	4
296	2011	30	4
297	2011	31	7
298	2011	32	11
299	2011	33	3
300	2011	34	2
301	2011	35	5
302	2011	36	8
303	2011	37	12
304	2011	38	6
305	2011	39	3
306	2011	40	11
307	2011	41	4
308	2011	42	4
309	2011	43	3
310	2011	44	4
311	2011	45	5
312	2011	46	9
313	2011	47	9
314	2011	48	5
315	2011	49	10
316	2011	50	9
317	2011	51	5
318	2011	52	3
319	2012	0	1
320	2012	1	4
321	2012	2	10
322	2012	3	13
323	2012	4	9
324	2012	5	4
325	2012	6	4
326	2012	7	6
327	2012	8	5
328	2012	9	11
329	2012	10	5
330	2012	11	5
331	2012	12	10
332	2012	13	5
333	2012	14	6
334	2012	15	0
335	2012	16	2
336	2012	17	3
337	2012	18	2
338	2012	19	5
339	2012	20	30
340	2012	21	15
341	2012	22	12
342	2012	23	12
343	2012	24	15
344	2012	25	7
345	2012	26	3
346	2012	27	9
347	2012	28	4
348	2012	29	2
349	2012	30	4
350	2012	31	7
351	2012	32	1
352	2012	33	0
353	2012	34	1
354	2012	35	2
355	2012	36	2
356	2012	37	5
357	2012	38	9
358	2012	39	3
359	2012	40	1
360	2012	41	4
361	2012	42	9
362	2012	43	10
363	2012	44	6
364	2012	45	6
365	2012	46	4
366	2012	47	6
367	2012	48	12
368	2012	49	3
369	2012	50	8
370	2012	51	9
371	2012	52	5
372	2012	53	1
