# Supplementary material for: Using Bayes' Rule to Define the Value of Evidence from Syndromic Surveillance
Source: PLoS One. 2014 Nov 3;9(11):e111335. doi: 10.1371/journal.pone.0111335 (PMC4218722; doi:10.1371/journal.pone.0111335)
Supplement: Table S3 — NeurSy outbreak distribution. (CSV) [file pone.0111335.s008.csv]

Outbreak	Week	n_case
1	1	3
1	2	1
1	3	12
1	4	20
1	5	8
1	6	9
1	7	0
1	8	0
1	9	5
1	10	1
1	11	1
2	1	1
2	2	1
2	3	0
2	4	2
2	5	4
2	6	4
2	7	1
2	8	8
2	9	8
2	10	0
2	11	2
2	12	1
3	1	3
3	2	1
3	3	12
3	4	26
3	5	9
3	6	12
3	7	2
3	8	2
3	9	6
3	10	1
3	11	2
3	12	0
4	1	2
4	2	1
4	3	7
4	4	6
4	5	14
4	6	16
4	7	5
4	8	7
4	9	1
4	10	2
4	11	2
4	12	0
5	1	1
5	2	0
5	3	0
5	4	3
5	5	3
5	6	2
5	7	3
5	8	2
