# Supplementary material for: Using Bayes' Rule to Define the Value of Evidence from Syndromic Surveillance
Source: PLoS One. 2014 Nov 3;9(11):e111335. doi: 10.1371/journal.pone.0111335 (PMC4218722; doi:10.1371/journal.pone.0111335)
Supplement: Table S4 — RespSy outbreak distribution. (CSV) [file pone.0111335.s009.csv]

Outbreak	Week	n_case
1	1	4
1	2	20
1	3	23
1	4	11
1	5	9
1	6	7
1	7	5
1	8	12
1	9	9
1	10	6
1	11	10
1	12	4
1	13	5
1	14	5
2	1	315
2	2	178
2	3	31
2	4	1
2	5	0
3	1	24
4	2	27
5	3	0
5	4	1
5	5	0
5	6	6
5	7	4
5	8	5
5	9	4
5	10	0
5	11	1
