# Supplementary material for: Using Bayes' Rule to Define the Value of Evidence from Syndromic Surveillance
Source: PLoS One. 2014 Nov 3;9(11):e111335. doi: 10.1371/journal.pone.0111335 (PMC4218722; doi:10.1371/journal.pone.0111335)
Supplement: Script S1 — Script used to analyze time series data. (R) [file pone.0111335.s010.r]

# Script S1.Time series analysis
#############################################################################################
# Supplementary information for manuscript                                                  #
# "Using Bayes'rule to define the value of evidence from syndromic surveillance"            #
# by                                                                                        #
# Mats Gunnar Andersson, C�line Faverjon, Flavie Vial, Lo�c Legrand, Agn�s Leblond          #
# PlOS One 2014                                                                             #
#############################################################################################

#############################################################################################
#                                                                                           # 
# This file contains  a script used to perform analyses in the above mentionend manuscripts #
# It is not intended to be a standalone software. It is a series of commands used to        #
# perform the operations described in the M&M section of the manusript and to produce       #
# the plots                                                                                 #
#                                                                                           #
# Baseline data should be in .csv format with the following column names                    #
# Nr  Year  week  Non_Cases                                                                 # 
#                                                                                           #
# The time series in the .csv files contain training and test data in one file. The part    #
# of the time seriesthat should be used for training or testing is specified using the      #
# variables "start.read" and "end.read"                                                     #
#                                                                                           #
#############################################################################################
#                                Instructions for run                                       # 
#                                                                                           #
# Select "infile"  Optionally you may add a path.                                           #
# Select a "filetag" for storing models. Optionally name a subdirectory "mydir" .           #
# Run the script. the settings are default for training a model using the first 5 years     #
# of the NeurSy data.                                                                       #
#                                                                                           #
# In order to analyse test data:                                                            #
# Set newfit <- FALSE                                                                       #
# Set savefit <- FALSE                                                                      #
# Set loadfit <- TRUE                                                                       #
# Set start.read <- 5*53+1                                                                  #
# Set end.read <- 7*53                                                                      #
#                                                                                           #
# Run the script: The figure will represent the test set "as is" without inserted outbreaks #
#                                                                                           #
# Optionally:  prepare a "pruned" baseline, that is a baseline without peaks by running the # 
# the script "prune.base.PLOS.r" to prepare a vector ("counts.prune") with counts for an    #
# outbreak.free baseline. Then set "use.pruned <- TRUE and run the script again             #
# This function is only intended for preparing fictive test sets.                           #                                                                     #
#                                                                                           #
# To analyse test data with inserted fictive outbreak:                                      #                                 
# set insert.outbreak <- TRUE                                                               #
# The start and shape of outbreak is defined in "outbreak.start" and "outbreak.shape"       #
# The default represent the outbreak for case NeurSy in the manuscript                      #
# Run the script again                                                                      #
#                                                                                           #
# Specify asumptions about outbreak to calculate V                                          #
# Fill in mean and theta of outbreak distribution                                           #
# outbreak.mean <- ecpected mean                                                            #
# outbreak.theta <-expected theta                                                           #
# the default values represent the NeurSy case                                              #
#                                                                                           #
# To prepare plots, select the plots to be used at line 400 and forward and set the options #
# you want and run the last part of the script. Some tuning of parameters will be needed to #
# get the texts and lines where you want, depending on the data                             #
# The lines to be included are selected in the vector "plots". number 102 and 103 are V     #
# By setting "plot.histcounts to TRUE or FALSE you may add the counts used to calculate     #
# "histmean"                                                                                #
# Code for calculating goodness of fit appears in the very end of the script.               #
#                                                                                           #
#############################################################################################


library(MASS)#Necessary for Negative Binomial Distribution


Filetag <-"Myfiletag_"# Used to create files with saved models from fitting of baseline models to a time series
Filetag <-"NeurSy_" # Or RespSy

mydir <- "Mydir"# name of directory with saved files. Added to filetag...

#path <- paste(Filetag,mydir,"/",sep="") Option to define pato do directory with data and resutls. Foldername is specified by Mydir
path <- "" # if files are stored in the current directory
newfit <- TRUE #TRUE > fit model, FALSE = load saved model
savefit <- TRUE#should the fitted models be saved as a file
loadfit <- FALSE#load a previously saved model as specified my mydis and filetag


projname <- paste(path,Filetag,sep = "")

limit.time <- TRUE #Option to limit which rows in infile that should be used when running default TRUE for training 
#specify start and end of read.
start.read <- 0 #set one for training and 5*53+1 for test set
end.read <- 5*53 #set to 5*53 for training and 7*53 for testing

# Pruning of baseline is an option to remove counts outside confidence interval of the baseline. 
# This function is only intended for creating an outbeak free baseline for demonstration purpuses.
#

use.pruned <- FALSE# use pruned baseline generated with script "prune.base" a baseline.
pruned.counts <-FALSE#use the pruned baseline as basis for plot.
# If "use.pruned" he counts showed in plots and used to calculate V will be taken from the vector "pruned.counts"

infile <- paste(path,"myfile.csv",sep="")
infile <- paste(path,"Baseline NeurSy.csv",sep="")#Used in publication
#infile <- paste(path,"Baseline RespSy.csv",sep="")#For respiratory case


#Read infile. If time limit is TRUE the rows are specified by start.read and end.read
if(limit.time== FALSE){
Symptom.data <- read.table(infile,sep=";",header=TRUE)
}else{
#use this instead to get a specific time period
Symptom.data <- read.table(infile,sep=";",header=TRUE)[(start.read+1 ):(end.read+1 ),]
Symptom.data$Nr <- seq(1,end.read-start.read+1)

}

distribution="poisson" #endast f�r glm


modelnames <- c("fit1","fit2","fit3")# filenames for saved models, will be merged with filetag.

filenames <- c(paste(projname,"Symptom_fit1.rda",sep = "" ),paste(projname,"Symptom_fit2.rda",sep = ""),paste(projname,"Symptom_fit3.rda",sep = ""),paste(projname,"Symptom_fit4.rda",sep = ""),paste(projname,"fnorm.rdata",sep = ""),paste(projname,"fitnb.rdata",sep = ""))
lasttwoyears.file <- paste(projname,"lasttwo.rda")

############# Assumptions regarding outbreak #########################


# Defining parameters for outbreak
# Outbreak mean and outbreak.theta are obtiened by fitting 
# outbreak data to a NegBinom distribution
# the values below are default for case NeurSy and RespSy


outbreaktype <- "Negbinom"# "Normal" OR "Negbinom

# Fill in mean and theta of outbreak distribution
outbreak.mean <- 4.45 #
outbreak.theta <- 0.954 #

#Values to be used in case NeurSy
#outbreak.mean <- 4.45 #valid if normal or negbinom
#outbreak.theta <- 0.954 #valid if negbinom

#Values to be used in case RespSy
#outbreak.mean <- 24 #valid if normal or negbinom
#outbreak.theta <- 0.39 #valid if negbinom

## Set maximum number of baseline and outbreak related cases. If set too high, runtime grows fast.
maxbase <-100 #Specifies the maximum number of baseline counts per week when calculating the value of evidence
maxout <-100 #Specifies the maximum number of outbreak related cases per week.
maxcase <- maxbase+maxout
nbase<-seq(0,maxbase) #That is our meanest.
nout <- seq(0,maxout)
ncase<-seq(0,maxcase)#the possible number of cases

##
insert.outbreak <- FALSE # Option to insert an outbrak in the baseline. The outbreak is not used for calculating "loghistmean".
#This examples inserts an outbreak of 3,4,5 and 5 cases in additions to baseline, starting at week 25
#outbreak.start <- 25
#outbreak.shape <- c(3,5,4,5)

#Fictive outbreaks used in case NeurSy 
outbreak.start <- 1
outbreak.shape <-c(0,0,0,0,0,0,0,0,0,0,0,0,0,0,0,0,0,0,0,0,0,0,0,0,0,0,0,0,0,0,0,0,0,0,3,2,1,1,0,0,0,0,0,0,0,0,0,0,0,0,0,2,4,3,3,5,0,0,0,0,0,0,0,0,0,0,0,0,0,0,0,0,0,0,0,5,4,4,6,1,0,0,0,0,0,0,0,0,0,0,0,0,0,0,0,0,0,0,0,0,0,0,0,0)
#outbreak.shape <-c(0,0,0,0,0,0,0,0,0,0,0,0,0,0,0,0,0,0,0,0,0,0,0,0,0,0,0,0,0,0,0,0,0,0,1,2,1,1,0,0,0,0,0,0,0,0,0,0,0,0,0,2,4,3,5,1,0,0,0,0,0,0,0,0,0,0,0,0,0,0,0,0,0,0,0,4,5,4,6,1,0,0,0,0,0,0,0,0,0,0,0,0,0,0,0,0,0,0,0,0,0,0,0,0)
# other random outbreaks
#outbreak.shape <-c(0,0,0,0,0,0,0,0,0,0,0,0,0,0,0,0,0,0,0,0,0,0,0,0,0,0,0,0,0,0,0,0,0,0,2,4,2,3,0,0,0,0,0,0,0,0,0,0,0,0,0,2,4,3,5,1,0,0,0,0,0,0,0,0,0,0,0,0,0,0,0,0,0,0,0,3,5,4,6,1,0,0,0,0,0,0,0,0,0,0,0,0,0,0,0,0,0,0,0,0,0,0,0,0)
#outbreak.shape <-c(0,0,0,0,0,0,0,0,0,0,0,0,0,0,0,0,0,0,0,0,0,0,0,0,0,0,0,0,0,0,0,0,0,0,0,1,2,1,1,0,0,0,0,0,0,0,0,0,0,0,0,0,2,4,3,5,1,0,0,0,0,0,0,0,0,0,0,0,0,0,0,0,0,0,0,0,4,5,4,6,1,0,0,0,0,0,0,0,0,0,0,0,0,0,0,0,0,0,0,0,0,0,0,0,0)

#Fictive outbreaks used in Equine Influenza
#outbreak.shape <-c(0,0,0,0,0,0,0,0,0,0,0,0,0,0,0,0,0,0,0,0,0,0,0,0,0,0,0,0,0,0,0,0,0,0,8,13,12,9,0,0,0,0,0,0,0,0,0,0,0,0,0,0,0,0,0,0,0,0,0,0,0,0,0,0,0,0,0,0,0,0,0,0,0,0,0,14,21,18,16,10,0,0,0,0,0,0,0,0,0,0,0,0,0,0,0,0,0,0,0,0,0,0,0,0)


#counts <- Symptom.data$Non_Cases #This is no_cases in week Nr
counts <- Symptom.data$Non_Cases #This is no_cases in week Nr
baseline.counts <- counts
if(use.pruned==TRUE){
baseline.counts <- counts.prune #if using filtering
}
if(pruned.counts==TRUE){
counts <- counts.prune
 } 

#   Preparing the variable "histmean"
#   The model in the paper uses the parameter "histmean" as a predictor. Histmean is the average number of reported cases 
#   from 10 weeks past back to 1 year and 10 weeks. Since histmean is not known for the period before the beginning of the 
#   time-series we made the simplistic assumption that the counts in the two years preceeding the available data were identical 
#   to the two first years in the dataset. This information is stored in the variable "firsttwoyears". When a model is trained 
#   the count data for the last two years is sotred in the variable "lasttwoyears" is saved in a file specified by the filename 
#   in "lasttwoyears.file". When a model is loaded this file is read and used to calculate  "histmean"

firsttwoyears <-counts[1:106]
if(newfit == TRUE){
lasttwoyears <- counts[(length(counts)-106):length(counts)]
save(lasttwoyears,file=lasttwoyears.file)
}else{
  load(lasttwoyears.file)
}

# depending on whether is is a training set or a test set the  "firstwoyears" or "lasttwoyears" are merged with the baseline.counts
#  to form the variable "histcounts"
if(newfit == TRUE){
  histcounts <- c(firsttwoyears,baseline.counts)#adds past two years
}else{
  histcounts <- c(lasttwoyears,baseline.counts)#
}

t<-Symptom.data$Nr
histmean <- t
for (i in 1:length(t)){
  histmean[i] <- mean(histcounts[(i+43):(i+96)])# The yearly average from 10 weeks past back to 1 year and 10 weeks
}
loghistmean <-log(histmean)


outbreak.distr.source <- "Calc" #"Calc" or "File" or "Uniform"
minlikeliness<-rep(0.0000000000000000000001,length(t))#Since log(0) is not defined. This value sets the upper level for V
#tlabel <-Symptom.data$week


# variables that may be used in models. Variables enfing with .f are factorials, others continous
week.index <- Symptom.data$week
year.f <- as.factor(Symptom.data$Year)
week.f = as.factor (week.index)
period8.f <- as.factor(round(as.numeric(week.f)*8/52))
period8shift.f <- as.factor(round((3+as.numeric(week.f))*8/52) %% 8)
season.f <- as.factor(round((4+as.numeric(week.f))*4/52) %% 4)
season.shift.f <- as.factor(round((as.numeric(week.f))*4/52) %% 4)
season.shift2.f <- as.factor(round((as.numeric(week.f)-4)*4/52) %% 4)
season.shift.half.f <- as.factor(round((as.numeric(week.f)-6)*4/52) %% 4)
month.f <- as.factor(round((0+as.numeric(week.f))*12/52) %% 12)

#Variables for past and future counds - for models with autocorrelation - Not used in publication
if(use.autocorrelation == TRUE){
Time_minus1 =c(t[1],t[1:(length(t)-1)])
Time_minus2 =c(t[1:2],t[1:(length(t)-2)])
Time_plus1 =c(t[2:length(t)],t[length(t)])
Time_plus2 =c(t[3:length(t)],t[length(t)],t[length(t)])
week.index.minus1 = Time_minus1 %% 53
week.f.minus1 = as.factor (week.index.minus1)
week.index.minus2 = Time_minus2 %% 53
week.f.minus2 = as.factor (week.index.minus2)
week.index.plus1 = Time_minus1 %% 53
week.f.plus1 = as.factor (week.index.plus1)
week.index.plus2 = Time_plus2 %% 53
week.f.plus2 = as.factor (week.index.plus2)
}

#variables for making scattered datapoints in plots
rand<- counts+ runif(length(t),-0.05,0.05)
trand<- t+ runif(length(t),-0.5,0.5)
irand<- week.index + runif(length(t),-0.1,0.1)

#Variables with sinus and cosinus function with various periodicity. X2 = two periods/Year etc.
mycos = cos(2*pi*(as.numeric(week.f)/53) )
mysin = sin(2*pi*(as.numeric(week.f)/53) )
sinX2 = sin (2*pi*as.numeric(week.f)/26.5) 
cosX2 = cos(2*pi*as.numeric(week.f)/26.5) 
sinX4 = sin (2*pi*(as.numeric(week.f))/13.25) 
sinX3 = sin (2*pi*(as.numeric(week.f))/18.33) 
cosX3 = cos (2*pi*(as.numeric(week.f))/18.33) 


rand<-Symptom.data$Non_Cases + runif(length(t),-0.02,0.02)
#plot(week.index,rand)


################## Define model for fit #####################

predictors <-"mysin + mycos+loghistmean" # Model usen in publication. Sin & Cos account for phase shift

#Other models evaluated
#predictors <-"period8.f +period8shift.f+ loghistmean"
#predictors <- "month.f +loghistmean"
#predictors <-"season.shift2.f + season.shift.f+season.f+loghistmean"
#predictors <-"season.shift.half.f +season.f+loghistmean"
#predictors <-"mysin + mycos +sinX2 + cosX2 +sinX3 + cosX3 +loghistmean" #  using sin and cos accounts for phase shift

model = paste("counts~",predictors) # builds model string for fitting Poisson and Negminom model
zeromodel = paste("counts~",predictors,"|",predictors) #builds string for fitting zero inflated negative binomial model

#Fit models. Fit 1 is default with just year as parameter. Fit 2-4 are Poisson, Negative Binomial, And Zero Inflated Negative Binomial.
if(newfit==TRUE){

fit1 = glm(Symptom.data$Non_Cases ~  year.f ,distribution)

#Fit2 Poisson
fit2 = glm(as.formula(model),distribution)

#Fit3 NB
fit3 <- glm.nb(model)
 

}else{
  for(i in 1:length(filenames)){
    #loadfit<-TRUE
    if(loadfit== TRUE){load(filenames[i])}
  }
  #if(projname=="Neuro_"){
  #load("Neuro_Symptom_fit2.rdata") 
  #load("Neuro_Symptom_fit3.rdata") 
 
  #}else{
    #load("CasF_Symptom_fit2.rdata") 
   # load("CasF_Symptom_fit3.rdata") 
  #
}


predict2 <- predict.glm(fit2,type="response", se.fit=TRUE,newdata=as.data.frame(t))
predict3 <- predict.glm(fit3,type="response", se.fit=TRUE,newdata=as.data.frame(t))


## Distribution around fitted value - for fit 3 using lognormal and negative binomial assumtions
if(newfit==TRUE){
  fnorm <- fitdistr(log(counts[(counts/predict3$fit)>0.01]/predict3$fit[(counts/predict3$fit)>0.01]), "normal")  
  fitnb <- glm.nb(counts ~ log(predict3$fit) )     #for the first model for example
  
}

#Save fitted distributions as file
if (savefit== TRUE){
  save(fit1,file=filenames[1])
  save(fit2,file=filenames[2])
  save(fit3,file=filenames[3]) 
}

#counts[48]<-6

#############################################################################################
#############     Calculate confidence intervals based on Poisson,                   ########
#############   Negative Binomial, and Zero inflated Negative Binomial distributions ########
#############################################################################################

mean<-as.numeric(fnorm$estimate[1])
sd<-as.numeric(fnorm$estimate[2])
cov <- 1.96 #Coverage id f using lognormal model
upper_lnorm <- exp(log(predict3$fit) +mean + cov*sd)
lower_lnorm <- exp(log(predict3$fit) +mean - cov*sd)

cov2<-0.9 #Coverage for two-sided confidence interval. 

upper_nb <-qnbinom((1-((1-cov2)/2)), size=fit3$theta,mu=predict3$fit)#mean from the fitt of sliding_average ~counts.f, theta from fit of counts ~ sliding_average
lower_nb  <-qnbinom(((1-cov2)/2), size=fit3$theta,mu=predict3$fit)


####################################################################################
###  calcualte probability of results and Value of evidence ########################
####################################################################################

# Outbreaks are inserted here as they are not art of the baseline

if(insert.outbreak == TRUE){
    for(i in 1:length(outbreak.shape)){
      counts[i+outbreak.start]<- counts[i+outbreak.start]+outbreak.shape[i]
   }
}


### Calculate probability of evidence for fit2 (Poisson model) ###
likeliness.outbreak2 <- t
likeliness.baseline2 <- t

  #Calculate outbreak distribution
  if(outbreaktype == "Normal"){
    pnout2 <- pnorm(nout-1, mean=outbreak.mean,sd = sdoutbreak, lower.tail=FALSE, log.p=FALSE)-pnorm(nout , mean=outbreak.mean,sd = sdoutbreak, lower.tail=FALSE, log.p=FALSE)
  }else if(outbreaktype=="Negbinom"){
    pnout2 <- pnbinom(nbase-1, mu = outbreak.mean, size=outbreak.theta,lower=FALSE)-pnbinom(nbase,mu = outbreak.mean, size=outbreak.theta,lower=FALSE)  
  }
  #calculate baseline distribution for each value of t
  for(a in 1:length(t)){
    #get mu 
      baseline.mean <- as.numeric(predict2$fit[a])
    
    #calculate probability of obtaining pnbase2 cases given the baselinek distribution - it based on Poisson since we use Fit 2
    #note that pnbase2[1] is the probability of 0 cases.
   
      pnbase2 <- ppois(nbase-1,lambda = baseline.mean,lower=FALSE)-ppois(nbase,lambda = baseline.mean,lower=FALSE)
  
    
    #calcultae probability of observe n cases during outbreak.
    likeliness.outbreak2[a] <- 0
    likeliness.baseline2[a] <- pnbase2[counts[a]+1]
    for(b in 1:length(nbase)){
      basecases<-b-1
      totcases <-counts[a]
      outcases <- totcases-basecases
      o <- outcases +1  
      #ptotalcase[b,c]<-0
      if (o > 0){
        likeliness.outbreak2[a] <- likeliness.outbreak2[a] + pnbase2[b]*pnout2[o]
      }   
    }
    
  }
  

######## end for fit 2 ######### 

#####################################################################
####### Calculate probability of evidence for fit3 (NB model) #######
#####################################################################
likeliness.outbreak <- t #creates a vector of same length as t
likeliness.baseline <- t


#calculate probability of obtaining pnbase cases given the baselinek distribution - it based on NB since we use Fit 3
#note that pnbase[1] is the probability of 0 cases.

    pnout <- pnbinom(nbase-1, mu = outbreak.mean, size=outbreak.theta,lower=FALSE)-pnbinom(nbase,mu = outbreak.mean, size=outbreak.theta,lower=FALSE)  

  #calculate baseline distribution for each value of t
  for(a in 1:length(t)){
    #get mu and theta 
      baseline.mean <- as.numeric(predict3$fit[a])
      baseline.theta <-as.numeric(fit3$theta)    
    #calculate baselinek distribution

      pnbase <- pnbinom(nbase-1, mu = baseline.mean, size=baseline.theta,lower=FALSE)-pnbinom(nbase,mu = baseline.mean, size=baseline.theta,lower=FALSE)   
    #calcultae probability of observe n cases during outbreak
    likeliness.outbreak[a] <- 0
    likeliness.baseline[a] <- pnbase[counts[a]+1]
    for(b in 1:length(nbase)){
      basecases<-b-1
      totcases <-counts[a]
      outcases <- totcases-basecases
      o <- outcases +1  
      #ptotalcase[b,c]<-0
      if (o > 0){
        likeliness.outbreak[a] <- likeliness.outbreak[a] + pnbase[b]*pnout[o]
      }   
    }
    
  }
  
########## End for fit 3 ###############

#################################################################
############### Calculate Value of Evidence #####################
#################################################################

likeliness2 <- pmax(minlikeliness,ppois(counts-1,predict2$fit,lower.tail=FALSE)-ppois(counts,predict2$fit,lower.tail=FALSE))
v2 <-(likeliness.outbreak2)/likeliness2 # Value of evidence for Poisson model, fit2

mincounts<-pmax(counts-0.5,rep(0.0000001,length(t)))

likeliness3 <- likeliness.baseline
v3 <-likeliness.outbreak/likeliness3 # Value of evidence for NB model, fit3


##########################################################################################
########################## Make Plots ####################################################
##########################################################################################

############# select what plots are to be made #############

plots <- c(1,3,103) # List of lines to be included in plot. see below for coding
# 1= Plot counts including outbreaks. 2= Poisson Model, 3= Negative Binomial model 4= Zero Inflated Negative Binomial, 
# 102 - 103. Inserts Value of evidence in the plot.102 = V for Poisson, 103 = V for negbinom

#plot.histcounts <- TRUE
plot.histcounts <- TRUE # Plot the historical counts used to calculate loghistmean

if(newfit==TRUE){history<-firsttwoyears}else{history<-lasttwoyears}

#colors used for plots 1-4 and 102-105
colhist<- 16
col1 <-16
col2 <- 1
col3 <- 1
col4 <- 3
colV2 <-1
colV3 <- 1
colV4 <- 3
colV5 <- 5

# Include vertical lines indicating time window . Empty vector -> no lines
#vertlines - stort of trime period
#vertlines 2, end of time window
#verttext - label of time window
vertlines <- c()

#Use these values for case NeurSy
vertlines <- c(36,54,77)
vertlines2 <- c(39,57,81)
verttext <- c("A","B","C")

#Use these values for case RespSy
#vertlines <- c(36,77)
#vertlines2 <- c(39,81)
#verttext <- c("D","E")


explain<-TRUE #Include explanation for line-types
right_axis <- TRUE#Include right axis (Value of evidence, used with plots 102-104)
maxy <- 15
vlim <- c(-5,5)#the real one
#vlim <- c(6,15)# just to position reported cases
scale.explain <- 1#Option to scale the distance between explanatory lines. default = 1
scale.explain <- 3
xlim <-c(1,length(t))
plotstart<-0
if(plot.histcounts==TRUE){
  plotstart <- -63
  xlim <-c(plotstart,length(t))
}

layout(1) 
par(mar = rep(2, 4))
if(maxy>max(counts)){
plot(t,counts,xlim=xlim,ylim=c(0,maxy),labels=FALSE,axes=F, pch=20) ## data
}else{
  plot(t,counts,xlim=xlim,labels=FALSE,axes=F,, pch=20) ## data
}
box()
#xpoints<-c(2,3,4,5,6)
xpoints<-c(8,12,16,20,24)
#xpoints <- xpoints + plotstart

axis(1, at = seq(1,length(t)+ 53 -(length(t) %% 53), by=53 ),
     labels = rep("Jan",(length(t) +53 - (length(t) %%53))/53),padj=-1)
axis(1, at = seq(1,length(t), by= 53/12 ),labels=F,tck=-0.01)

if(maxy < max(counts)){axis(2, at = seq(0,max(counts), by= 5),
     labels = seq(0,max(counts), by= 5),tck=-0.01,padj=1.3,cex.axis=0.8)
}else{
  axis(2, at = seq(0,maxy, by= 5),
       labels = seq(0,maxy, by= 5),tck=-0.01,padj=1.3,cex.axis=0.8) 
}

#lines(t,sliding_avr,col=1,lty=1,pch=1)
if( 1 %in% plots){lines(t,counts,col=col1,lty=1,pch=1)}
mtext("Cases/week",side=2,padj=-1.6)
mtext("Time(weeks)",side=1,padj=1.5)

if( 2 %in% plots){
lines(t,(predict2$fit),col=col2,lty=1,pch=2)
lines(t,+qpois((1-((1-cov2)/2)),predict2$fit,lower.tail = TRUE, log.p = FALSE), col=col2,lty=5)
lines(t,+qpois(((1-cov2)/2),predict2$fit,lower.tail = TRUE, log.p = FALSE), col=col2,lty=5)
}

if( 3 %in% plots){
  lines(t,predict3$fit,col=col3,lty=1,pch=1)
#lines(t,qpois(0.95,predict3$fit,lower.tail = TRUE, log.p = FALSE), col=3,lty=5)
#lines(t,qpois(0.95,predict3$fit,lower.tail = FALSE, log.p = FALSE), col=3,lty=5)

lines(t,lower_nb, col=col3,lty=2)
lines(t,upper_nb, col=col3,lty=2)
}
if( 4 %in% plots){
  lines(t,predict4,col=col4,lty=2)
  lines(t,lower_znb, col=col4,lty=2)
  lines(t,upper_znb, col=col4,lty=2)
  
  #lines(t,lower_lnorm, col=col4,lty=2)
  #lines(t,upper_lnorm, col=col4,lty=2)
}
if(plot.histcounts==TRUE){
  points(c(plotstart:0),history[(length(history)+plotstart):length(history)] ,pch=20,col=colhist)
 lines(c(plotstart:1),c(history[(length(history)+plotstart):length(history)],counts[1]),pch=20,col=colhist) 
}

if( 102 %in% plots){
  par(new = T)
  plot(c(1),c(0),axes=F,xlim=xlim,ylim=vlim)
  lines(t,(log10(v2)),col=colV2,lty=4,pch=1)
  lines(t,t*0,col=colV2,lty=2,pch=2)

}
if( 103 %in% plots){
  par(new = T)
  plot(c(1),c(0),axes=F,xlim=xlim,ylim=vlim)
  lines(t,log10(v3),col=colV3,lty=4,pch=2)
  lines(t,t*0,col=colV3,lty=2,pch=2)

}
if( 104 %in% plots){
  par(new = T)
  plot(c(1),c(0),axes=F,xlim=xlim,ylim=vlim)
  lines(t,log10(v4^1),col=colV4,lty=1,pch=2)
  lines(t,t*0,col=colV4,lty=2,pch=2)

}

if( 105 %in% plots){
  par(new = T)
  plot(c(1),c(0),axes=F,xlim=xlim,ylim=vlim)
  lines(t,log10(v5^3),col=colV5,lty=1,pch=2)
  lines(t,t*0,col=colV5,lty=2,pch=2)
  
}
if(right_axis == TRUE){axis(side=4,padj=-1.4,cex.axis=0.8,tck=-0.01)
mtext("Log(V)",side=4,padj=1.5)
}
if(explain==TRUE){
  if(right_axis == TRUE){
    ypos <- scale.explain*10*vlim[2]/((vlim[2]-vlim[1]))
  lines(xpoints+plotstart,c(ypos,ypos,ypos,ypos,ypos),col=colV2,lty=4,pch=1)
  text(2.5*xpoints[5]+plotstart,ypos,"Log(V)                 ",cex=0.75)
}
  if( 1 %in% plots){
    ypos <- scale.explain*9*vlim[2]/((vlim[2]-vlim[1]))
    points(xpoints+plotstart,c(ypos,ypos,ypos,ypos,ypos),col=1,pch=20)
    lines(xpoints+plotstart,c(ypos,ypos,ypos,ypos,ypos),col=col1,lty=1,pch=20)
    text(2.5*xpoints[5]+plotstart,ypos,"Reported cases",cex=0.75)
  }
ypos <- scale.explain*8*vlim[2]/((vlim[2]-vlim[1]))
  lines(xpoints+plotstart,c(ypos,ypos,ypos,ypos,ypos),col=col2,lty=1,pch=2)
  text(2.5*xpoints[5]+plotstart,ypos,   "Prediction           ",cex=0.75)
ypos <- scale.explain*7*vlim[2]/((vlim[2]-vlim[1]))
  lines(xpoints+plotstart,c(ypos,ypos,ypos,ypos,ypos), col=col2,lty=5)
  text(2.5*xpoints[5]+plotstart,ypos,"95% interval      ",cex=0.75)
  
}

#Vertical lines
for (i in 1:length(vertlines)){
lines(c(vertlines[i],vertlines[i]),vlim,lty=1,col=16)
lines(c(vertlines2[i],vertlines2[i]),vlim,lty=1,col=16)
text(vertlines[i]+(vertlines2[i]-vertlines[i])/2,vlim[2],verttext[i],cex=0.75)


}

############################################################################################
###############################     GOF calculation etc     ################################
############################################################################################

#pearson GOF
calculate.GOF<-FALSE
if(calculate.GOF == TRUE){
X2.2 <- sum(residuals(fit2, type = "pearson")^2)
G2.2 <- sum(residuals(fit2, type = "deviance")^2)
X2.3 <- sum(residuals(fit3, type = "pearson")^2)
G2.3 <- sum(residuals(fit3, type = "deviance")^2)

#from http://www.stat.sc.edu/~hitchcock/stat599chap2Rcode.txt

# P-value from the chi-square test for goodness of fit:
#Deviance approach
p.fit2 <- 1 - pchisq(deviance(fit2), df.residual(fit2) )
p.fit3 <- 1 - pchisq(deviance(fit3), df.residual(fit3) )

####### Calculated adjusted deviance as measure of Goodness of Fit
Adjusted_deviance_fit2 <- deviance(fit2)/df.residual(fit2)#Poisson Model - fit 2
Adjusted_deviance_fit3 <- deviance(fit3)/df.residual(fit3)#Negative Binomial Model - Fit3

#Pearson approach - Not used in Manuscript.
p.fit2 <- 1 - pchisq(sum(residuals(fit2, type = "pearson")^2), df.residual(fit2) )
p.fit3 <- 1 - pchisq(sum(residuals(fit3, type = "pearson")^2), df.residual(fit3) )
}
