# Supplementary material for: Using Bayes' Rule to Define the Value of Evidence from Syndromic Surveillance
Source: PLoS One. 2014 Nov 3;9(11):e111335. doi: 10.1371/journal.pone.0111335 (PMC4218722; doi:10.1371/journal.pone.0111335)
Supplement: Script S2 — Script used to illustrate the calculation of V in figures 1 and 3 . (R) [file pone.0111335.s011.r]

# Script S2. Plot for baseline & outbreak distributions
#############################################################################################
# Supplementary information for manuscript                                                  #
# "Using Bayes'rule to define the value of evidence from syndromic surveillance"            #
# by                                                                                        #
# Mats Gunnar Andersson, C�line Faverjon, Flavie Vial, Lo�c Legrand, Agn�s Leblond          #
# PlOS One 2014                                                                             #
#############################################################################################

#############################################################################################
#                                                                                           # 
# This file contains  a script used to perform analyses in the above mentionend manuscripts #
# It is not intended to be a standalone software. It is a series of commands used to        #
# perform the operations described in the M&M section of the manusript and to produce       #
# the plots                                                                                 #
#                                                                                           # 
#############################################################################################

#############################################################################################
#                                                                                           # 
# The script illustrates graphically how V is calculated for a particular day, given the    #
# expected number of baseline cases (baseline.mean) for the particular day, and the dist-   # 
# ribution around that number (Poisson, NB or ZINB). The parameters are added manually. In  # 
# addition the user should specify the parameters of the expected outbreak distribution,    #
# (outbreak.mean and outbreak.thetain case of NB). Finally the number of observed cases for # 
# the day in question are specified under "n_obs". Code for saving plos as file is          # 
# inactivated.                                                                              # 
#                                                                                           # 
#############################################################################################

#probability for n cases during outbreak as function of baseline
baseline.distr <- "Poisson" # "Negbinom" OR "Poisson" or "ZINB"
baseline.mean <- 0.81# The expected number of baseline cases

nonzero.mu <- 5  #in case baseline is defined by  Zero Infalted Negative Binomial (ZINB) model
p.nonzero <-  1-0.007141363  #For ZINB model. The defaule values giver very low probability of
# zero

#baseline.theta <-1188# WNV relevant if Negbinom or "ZeroNegbinom"
#baseline.theta <-2.55#theoretical
#baseline.theta <-1.78 #Mean for NeurSy

#baseline
outbreaktype <- "Negbinom"# "Normal" OR "Negbinom" 
outbreak.mean <- 4.45 #NeurSy  valid if normal or negbinom
outbreak.theta <-0.94#NeurSy  valid if negbinom
#outbreak.mean <- 24 #RespSy Fit
#outbreak.theta <-0.39 #RespSy Fit
#outbreak.mean <- 30 #NeurSy  valid if normal or negbinom
#outbreak.theta <-5#NeurSy  valid if negbinom

label = "C"# letter in upper corner of figure
sdoutbreak <- 10 #in case of normal distributed outbreak
n_obs <-7
#limitations for the number of baseline and outbreak cases.
maxbase <-100
maxout <-100
maxcase <- maxbase+maxout
nbase<-seq(0,maxbase) #That is our meanest.
nout <- seq(0,maxout)
ncase<-seq(0,maxcase)#the possible number of cases

#calculate baseline distribution
if(baseline.distr == "Poisson"){
pnbase <- ppois(nbase-1,lambda = baseline.mean,lower=FALSE)-ppois(nbase,lambda = baseline.mean,lower=FALSE)
}else if(baseline.distr == "Negbinom"){
pnbase <- pnbinom(nbase-1, mu = baseline.mean, size=baseline.theta,lower=FALSE)-pnbinom(nbase,mu = baseline.mean, size=baseline.theta,lower=FALSE) 
}else{
  #case ZINB
  pnbase.zero <- c(1,rep(0,length(nbase)-1))
  pnbase.nonzero <- pnbinom(nbase-1, mu = nonzero.mu, size=baseline.theta,lower=FALSE)-pnbinom(nbase,mu = nonzero.mu, size=baseline.theta,lower=FALSE) 
  pnbase <- p.nonzero*pnbase.nonzero + (1-p.nonzero)*pnbase.zero
}

#Calculate outbreak distribution
if(outbreaktype == "Normal"){
pnout <- pnorm(nout-1, mean=outbreak.mean,sd = sdoutbreak, lower.tail=FALSE, log.p=FALSE)-pnorm(nout , mean=outbreak.mean,sd = sdoutbreak, lower.tail=FALSE, log.p=FALSE)
}else if(outbreaktype=="Negbinom"){
pnout <- pnbinom(nout-1, mu = outbreak.mean, size=outbreak.theta,lower=FALSE)-pnbinom(nout,mu = outbreak.mean, size=outbreak.theta,lower=FALSE)  
}

#ptotalcase<-matrix(ncol=length(ncase), nrow=length(,base))

# Calculate the probability distribution for total number of cases in an outbreak week 
# from baseline distribution and distribution of outbreak related cases.

pncase <- ncase
for(c in 1:length(ncase)){
  pncase[c]<- 0
  for(b in 1:length(nbase)){
    basecases<-b-1
    totcases <-c-1
    outcases <- totcases-basecases
    o <- outcases +1  
    #ptotalcase[b,c]<-0
    if (o > 0){
    pncase[c]<- pncase[c] + pnbase[b]*pnout[o]
      }   
    }
  }

LOGV <- log(pncase[1:(maxbase+1)]/(pnbase))/log(10)

#sample plot & prepare output files
#set working directory; Activate these lines to save plot as file.
#setwd('mymorkingdirectory')
#pdf(paper="special",'figure2C.pdf', height=2, width=2.3) #to make plot as pdf
#dev.new(width=3, height=3)
# also activate "dev.off() at end of script

layout(1) 
#par(mar = rep(3, 4),family = 'Times')
par(mar = c(1.8, 1.8,1,1.8))


plot(-10,0, labels=FALSE, xlim= c(0,50),ylim=c(0,0.2),axes=F)
box()
font.size<- 0.6
label.size <- 1.1
axis(side=2,padj=2.5,tck=-0.01,cex.axis=font.size)
mtext("Probability",side=2,padj=-2,cex=font.size)
axis(side=1,padj=-3,tck=-0.01,cex.axis=font.size)
mtext("Cases",side=1,padj=1.5,cex=font.size)
lines(nout,pnout,col=1,lty=3,pch=1)
lines(ncase,pncase,col=1,lty=1,pch=1)
lines(nbase,pnbase,col=1,lty=2,pch=1)
text(1,0.195,label,cex=label.size)
xtext<-35
ytext<-0.17
text(xtext,ytext,"Base   \nOut     \nTot     \nlog(V)",cex=font.size)
lines(c(xtext+5,xtext+9),c(ytext+0.0225,ytext+0.0225),col=1,lty=2,pch=1)
lines(c(xtext+5,xtext+9),c(ytext+0.0075,ytext+0.0075),col=1,lty=3,pch=1)
lines(c(xtext+5,xtext+9),c(ytext-0.0075,ytext-0.0075),col=1,lty=1,pch=1)
lines(c(xtext+5,xtext+9),c(ytext-0.0225,ytext-0.0225),col="gray",lty=1,pch=3)


par(new = T)
plot(-10,0,axes=F,xlim=c(0,50),ylim=c(-10,20))
lines(nbase,LOGV,col="gray",lty=1,pch=3)
#lines(c(0,50),c(0,0),col="gray",lty=2,pch=3)

lines(c(n_obs,n_obs),c(-10,LOGV[n_obs+1]),col="black",lty=3,pch=1)
lines(c(n_obs,50),c(LOGV[n_obs+1],LOGV[n_obs+1]),col="black",lty=3,pch=1)
text(30,LOGV[n_obs+1]+1,paste("n=",n_obs, "log(V)=",round(LOGV[n_obs+1],2)),cex=font.size)

axis(side=4,tck=-0.01,padj=-3,cex.axis=font.size)
mtext("Log(V)",side=4,padj=1.5,cex=font.size)

#dev.off() #if making pdf plot
#lines(t,counts,col=1,lty=1,pch=1)

#Done


#get confidence interval for outbreak cases
cov<-0.95
low <-qnbinom(((1-cov)/2), size=outbreak.theta,mu=outbreak.mean)
high <-qnbinom(1-((1-cov)/2), size=outbreak.theta,mu=outbreak.mean)
median <-qnbinom(0.5, size=outbreak.theta,mu=outbreak.mean)
