# Supplementary material for: Using Bayes' Rule to Define the Value of Evidence from Syndromic Surveillance
Source: PLoS One. 2014 Nov 3;9(11):e111335. doi: 10.1371/journal.pone.0111335 (PMC4218722; doi:10.1371/journal.pone.0111335)
Supplement: Script S3 — Script used to prepare ROC and PPV plots. (R) [file pone.0111335.s012.r]

#Script S3.Plot for baseline & outbreak distributions
#############################################################################################
# Supplementary information for manuscript                                                  #
# "Using Bayes'rule to define the value of evidence from syndromic surveillance"            #
# by                                                                                        #
# Mats Gunnar Andersson, Céline Faverjon, Flavie Vial, Loïc Legrand, Agnès Leblond          #
# PlOS One 2014                                                                             #
#############################################################################################

#############################################################################################
#                                                                                           # 
# This file contains  a script used to perform analyses in the above mentionend manuscripts #
# It is not intended to be a standalone software. It is a series of commands used to        #
# perform the operations described in the M&M section of the manusript and to produce       #
# the plots                                                                                 #
#                                                                                           # 
#############################################################################################
# a sript used for pruning baseline. 
# takes "counts" from scripts "Value of evidence from syndromic surveillance" and produces a 
# variable "counts.prune" that may be used in the same scritps
# This scripts uses the saved model fit3 from the script "Value of evidence from syndromic surveillance"
# fit3 (The NB model) is used for pruning also when the Poisson moddel is used. This is due to that when
# the Poisson model applies the theta value of the NB model is very high and produces the same result.

counts.noprune <- counts
counts.prune <-counts
firsttwoyears <-counts[1:106]
histcounts <- c(firsttwoyears,counts)#adds past to years
histcounts <- c(lasttwoyears,counts)#adds past to years

predict3.x0  <- predict.glm(fit3,type="response", se.fit=TRUE,newdata=as.data.frame(t))
predict3.x <- predict.glm(fit3,type="response", se.fit=TRUE,newdata=as.data.frame(t))


#t<-Symptom.data$Nr
histmean <- t
upper.t<-t
upper.t0<-t

histmean.0 <- histmean
#histcounts <- c(firsttwoyears,counts.prune)#adds past to years  
#histmean[i] <- mean(histcounts[(i+43):(i+96)])
#histcounts.0 <- c(firsttwoyears,counts.noprune)#adds past to years  
#histmean.0[i] <- mean(histcounts.0[(i+43):(i+96)])
#loghistmean <-log(histmean)#


cov2<-0.90
test<-t
for (i in 1:length(t)){
  #i<-1
  histcounts <- c(firsttwoyears,counts.prune)#adds past to years  
  histmean[i] <- mean(histcounts[(i+43):(i+96)])
  histcounts.0 <- c(firsttwoyears,counts.noprune)#adds past to years  
  histmean.0[i] <- mean(histcounts.0[(i+43):(i+96)])
  loghistmean <-log(histmean)# The yearly average from 10 weeks past back to 1 year and 10 weeks
  # The yearly average from 10 weeks past back to 1 year and 10 weeks
  predict3.x <- predict.glm(fit3,type="response", se.fit=TRUE,newdata=as.data.frame(t))
  upper.t <-qnbinom((1-((1-cov2)/2)), size=fit3$theta,mu=predict3.x$fit)#mean from the fitt of sliding_average ~counts.f, theta from fit of counts ~ sliding_average
  upper.t0 <-qnbinom((1-((1-cov2)/2)), size=fit3$theta,mu=predict3$fit)#mean from the fitt of sliding_average ~counts.f, theta from fit of counts ~ sliding_average
  
  ifelse((counts.noprune[i]>upper.t[i]),{counts.prune[i]<-round(predict3.x$fit[i]+0.5)},{counts.prune[i]<-counts.noprune[i]})
  ifelse((counts.noprune[i]>upper.t[i]),{test[i]<-1},{test[i]<-0})
  
}
#loghistmean <-log(histmean)

plot(t,counts)
points(t,counts.prune,col=2)
lines(t,upper.t)
lines(t,upper.t0,col=2)
#lines(t,upper_nb,col=3)


lines(t,histmean.0,col=2)
lines(t,histmean,col=6)
#lines(t,predict3$fit,col=3)
lines(t,predict3.x$fit,col=1)
lines(t,predict3.x0$fit,col=2)

#points(t,counts,col=3)
