# Supplementary material for: Using Bayes' Rule to Define the Value of Evidence from Syndromic Surveillance
Source: PLoS One. 2014 Nov 3;9(11):e111335. doi: 10.1371/journal.pone.0111335 (PMC4218722; doi:10.1371/journal.pone.0111335)
Supplement: Script S4 — Script used to remove aberrations from baseline when preparing fictive test data. (R) [file pone.0111335.s013.r]

# Script S4. ROC random baseline
#############################################################################################
# Supplementary information for manuscript                                                  #
# "Using Bayes'rule to define the value of evidence from syndromic surveillance"            #
# by                                                                                        #
# Mats Gunnar Andersson, C�line Faverjon, Flavie Vial, Lo�c Legrand, Agn�s Leblond          #
# PlOS One 2014                                                                             #
#############################################################################################

#############################################################################################
#                                                                                           # 
# This file contains  a script used to perform analyses in the above mentionend manuscripts #
# It is not intended to be a standalone software. It is a series of commands used to        #
# perform the operations described in the M&M section of the manusript and to produce       #
# the plots                                                                                 #
#                                                                                           # 
#############################################################################################

#The scrips produces a ROC curve and a PPV plot as in figure 4 of the publication 
#Baseline couts are simulated around expected values as 
# specified in the variable baseline.mean. Values may be taken from "predict2$fit"
#outbreak data are simulated with parameters specified in "outbreak.mean" and "outbreak.theta,
# or sampled from the vector"outbreak.sample"
# The scripts may need hours to complete the simulation 
# In order to not,accidently, initiate a new simulation when all you want is a plot there 
# is a control parameter "new" which is default FALSE. To start a simulation, manually set 
# new<- TRUE and startrun
# Iter is default set to a very low value. Increas it to get smooth plots

#######################################################
################ general fuctions #####################
#######################################################

#p.n Probability of drawi g exactly n from Pois, NB or ZINB model
#excluding theta -> Pois else NB/ZINB
#excluding p.zero -> NB, else ZINB
p.n <- function(n,lambda,theta=FALSE,p.zero=0,print=FALSE){
  if(theta==FALSE){
    p.nonzero <- ppois(n-1,lambda = lambda,lower=FALSE)-ppois(n,lambda = lambda,lower=FALSE)
    p <- (1-p.zero)*p.nonzero + p.zero*as.numeric(n==0)  
  }else{
    #ZINB model
    p.nonzero <- pnbinom(n-1, mu = lambda, size=theta,lower=FALSE)-pnbinom(n,mu = lambda, size=theta,lower=FALSE) 
    p <- (1-p.zero)*p.nonzero + p.zero*as.numeric(n==0)    
  } 
  if(print==TRUE){
    return(paste(n,lambda,theta,p.zero,"returns",p))
  }else{
    return(p)
  }
}

joint.prob <- function(p1,p2,nmax){
  #p1 and p2 are vectors of probabilities
  #calcultae probability of observe n cases during outbreak
  p.joint <- rep(0,length(p1)+length(p2)) #motsvarar pncase
  for(c in 1:length(p.joint)){
    
    for(b in 1:length(p1)){
      basecases<-b-1# number of cases corresponding to probability vector p1
      totcases <-c-1# number of cases corresponding to probability vector p.joint
      outcases <- totcases-basecases
      o <- outcases +1  # number of cases corresponding to probability vector p2
      #ptotalcase[b,c]<-0
      if (o > 0){
        p.joint[c]<- p.joint[c] + p1[b]*p2[o]
      }   
    }
  }
  return(p.joint[1:nmax])
}
#######################################################
############ End general fuctions #####################
#######################################################

new<-TRUE
if(new==TRUE){
v.levels <- seq(-100,300)/100 #The values of Log V defining the ROC steps of 0.2
iter <- 5
maxr <- 20
maxbase <-20
maxout <-20
maxcase <- maxbase+maxout
nbase<-seq(0,maxbase) #That is our meanest.
nout <- seq(0,maxout)
ncase<-seq(0,maxcase)

outbreak.sample <-c(3,1,12,20,8,9,5,1,1,1,1,2,4,4,1,8,8,2,1,3,1,12,26,9,12,2,2,6,1,2,2,1,7,6,14,16,5,7,1,2,2,1,3,3,2,3,2)

#baseline.mean <- c(0.901,1,1.1,1) #Mean for CasF #"assuming Poisson" or negbinom
# Values from RespSy data predict2$fit, replace vector baseline.mean with the predicted fit of your model of interest
baseline.mean <- c(1.3193250,1.3017570,1.2900776,1.2844810,1.2603969,1.2427221,1.2397990,1.2271307,1.1890634,1.166311,1.1509252,1.1271270,1.1188048,1.0871953,1.0560087,1.0483889,1.0186397,1.0048998,1.0067272,0.9876232,0.9770250,0.9677526,0.9738534,0.9742600,0.9761272,0.9660723,0.9845503,0.9977886,1.0126164,1.003099,1.0148925,1.0217758,1.0302436,1.0402140,1.0515869,1.0433672,1.0497575,1.0641610,1.0570264,1.0724954,1.0648739,1.0396615,1.0546907,1.0521530,1.0393451,1.0149863,1.0169349,1.0273404,0.9962007,0.9932124,1.0301169,1.0241846,1.0473287,1.0379432,1.0266549,1.0444165,1.0398856,1.0336903,1.0259466,0.9968516,0.9866657,0.9852495,1.0015658,0.9883527,0.9746834,0.9697158,0.9468179,0.9330278,0.9366365,0.9151147,0.9027712,0.8912667,0.8726063,0.8632424,0.8550499,0.8401406,0.8265829,0.8143898,0.8035581,0.7940695,0.7775781,0.7705616,0.7473719,0.7512463,0.7563414,0.7535990,0.7608921,0.7784083,0.7784693,0.7790253,0.8089435,0.8204940,0.8127122,0.8145044,0.8264970,0.8489679,0.8713818,0.9039775,0.9046714,0.9150068,0.9351662,0.9542576,0.9613559,0.9670062,0.9378428,0.9951885,0.9959918)
#nonzero.mu <- 5  #For ZINB mode�
#p.nonzero <-  1-0.007141363  #For ZINB mode� (Week 43)
base.distr <- "Poisson"
baseline.theta <-1188# WNV relevant if Negbinom or "ZeroNegbinom"
#baseline.theta <-1.78 #Mean for CasF

outbreak.mean <- 4.45 # NeurSy 
outbreak.theta <-0.94#NeurSy  m
#outbreak.mean <- 24 RespSy 
#outbreak.theta <-0.39 #RespSy


FN <- data.frame(matrix(0, nrow = 1, ncol = length(v.levels)))
TN <- data.frame(matrix(0, nrow = 1, ncol = length(v.levels)))
FP <- data.frame(matrix(0, nrow = 1, ncol = length(v.levels)))
TP <- data.frame(matrix(0, nrow = 1, ncol = length(v.levels)))
counts <- c()
for(i in 1:length(baseline.mean)){
  #i<-1
  pbase <- p.n(nbase,baseline.mean[i],baseline.theta)
  pout <- p.n(nbase,outbreak.mean,outbreak.theta)
  ptot <- joint.prob(pbase,pout,length(ncase))
  
  for (j in 1:iter){
    if(base.distr == "Poisson"){
      rn.base <- rpois(1,baseline.mean[i])
      #rn.out <- sample(outbreak.sample,1)#use real outbreak data
      rn.out <- rnbinom(1,mu=outbreak.mean, size=outbreak.theta)#assume outbreak distribution
      rn.tot <- min(maxr,rn.base+rn.out)
      #ignore 0 count outbreaks
      if(rn.out<1 ){
        next
      }
      #counts <- cbind(counts,nbase)
      v.trueneg <- ptot[rn.base+1]/pbase[rn.base+1]
      v.truepos <- ptot[rn.tot+1]/pbase[rn.tot+1]
      for(l in 1:length(v.levels)){
        if(v.trueneg > 10^v.levels[l]){FP[1,l] <- FP[1,l]+1}else{TN[1,l]<-TN[1,l]+1 }
        if(v.truepos > 10^v.levels[l]){TP[1,l] <- TP[1,l]+1}else{FN[1,l]<-FN[1,l]+1 }
      }
      
    } 
  } 
}
####End of simulation
# sum up results
TP<- as.numeric(TP)
FP<- as.numeric(FP)
TN<- as.numeric(TN)
FP<- as.numeric(FP)

#Calculate sensitivity and specificity
SE <- TP/(TP+FN)
SP <- TN/(TN+FP)

#Define text
x <-c(0,0,0)
y<-c("A","B","C")
log.v.levels<-c(0.61,2.65,0.9)
  for(c in 1:length(y)){
    for(l in 1:(length(v.levels)-1)){
      if(v.levels[l+1] > log.v.levels[c] &&  v.levels[l] <= log.v.levels[c]){
        x[c]<-l
      }
   }
}

}

#end of if new
##########################################################
###                  Make plots                          #
##########################################################
#par(mar = rep(3, 4))


#setwd('My.working.directory') set working directory to save plots
#dev.new(width=3, height=3)

#activate this line to svae plots as pdf. Also activate "dev,off" at end of script
#pdf(paper="special",'figureX.pdf', height=2, width=4.6)

layout(1) 
#par(mar = rep(3, 4),family = 'Times')
par(mfrow=c(1,2))
font.size<- 0.6
label.size <- 0.8
label.size1 <- 1.1


par(mar = c(1.8, 1.8,1,1.8))

plot(c(-1),c(-1),pch=20,cex=0.5,labels=FALSE,xlim=c(0,0.05),ylim=c(0,1),axes=FALSE,ylab="",xlab="")
#plot(1-SP,SE,pch=20,cex=0.5,labels=FALSE,xlim=c(0,1),axes=FALSE,ylab="",xlab="")
#plot(FP.rate,FN.rate,pch=20,cex=0.5,labels=FALSE,axes=FALSE,ylab="",xlab="")

box()
text(0.001,0.975,"A",cex=label.size1)
axis(1, at = seq(0,0.05, by= 0.01 ),labels = seq(0,0.05, by= 0.01),padj=-3,tck=-0.01,cex.axis=font.size)
#axis(1, at = seq(0,1, by= 0.2 ),labels = seq(0,1, by= 0.2),tck=-0.01,padj=-1,cex.axis=0.8)
mtext("1-SP",padj=1.5,side=1, cex=font.size)
axis(2, at = seq(0,1, by= 0.1 ),labels = seq(0,1, by= 0.1),padj=2.5,tck=-0.01,cex.axis=font.size)
mtext("SE",side=2,padj=-2,cex=font.size)

lines(c(1-SP),SE)
lines(c(0,0),c(0,SE[length(SE)]))
text(1-SP[x],SE[x],y,cex=label.size)
#n<-3
#vn <- log10(ptot[n+1]/pbase[n+1])
#pdf(paper="special",'figure4.pdf', height=2, width=4.6)

#PPV plot
o1 <- 10^-0.99
o2 <- 10^-3.03
o3 <- 10^-1.78
p.prior.1 <- o1/(1-o1)
p.prior.2 <- o2/(1-o2)
p.prior.3 <- o3/(1-o3)


FP.rate.1 <- (1-p.prior.1)*(1-SP)
FN.rate.1 <- p.prior.1*(1-SE)
FP.rate.2 <- (1-p.prior.2)*(1-SP)
FN.rate.2 <- p.prior.2*(1-SE)
FP.rate.3 <- (1-p.prior.3)*(1-SP)
FN.rate.3 <- p.prior.3*(1-SE)
p.pos.given.pos.1 <- (p.prior.1-FN.rate.1)/((p.prior.1-FN.rate.1)+FP.rate.1)
p.pos.given.pos.2 <- (p.prior.2-FN.rate.2)/((p.prior.2-FN.rate.2)+FP.rate.2)
p.pos.given.pos.3 <- (p.prior.3-FN.rate.3)/((p.prior.3-FN.rate.3)+FP.rate.3)
#par(mar = rep(3, 4))
par(mar = c(1.8, 1.8,1,1.8))

plot(c(-3),c(-3),xlim=c(-1,3),ylim=c(0,1),axes=FALSE,ylab="",xlab="")
box()
text(-0.9,0.975,"B",cex=label.size1)

axis(1, at = seq(-1,3, by= 1 ),labels = seq(-1,3, by= 1),padj=-3,tck=-0.01,cex.axis=font.size)
axis(2, at = seq(0,1, by= 0.1 ),labels = seq(0,1, by= 0.1),padj=2.5,tck=-0.01,cex.axis=font.size)
#plot(v.levels,FP.rate/FN.rate)
lines(v.levels,p.pos.given.pos.1)
lines(v.levels,p.pos.given.pos.2,lty=3)
lines(v.levels,p.pos.given.pos.3,lty=4)


mtext("Log10(V)",side=1,padj=1.5,cex=font.size)
mtext("PPV",side=2,padj=-2,cex=font.size)
#x<-c(6,8,10)
#y<-c("A","B","C")
#text(v.levels[x],p.pos.given.pos.1[x],y,cex=1.3)
#text(v.levels[x],p.pos.given.pos.2[x],y,cex=1.3)
#text(v.levels[x],p.pos.given.pos.3[x],y,cex=1.3)

text(v.levels[x[1]],p.pos.given.pos.1[x[1]],y[1],cex=label.size)
text(v.levels[x[2]],p.pos.given.pos.2[x[2]],y[2],cex=label.size)
text(v.levels[x[3]],p.pos.given.pos.3[x[3]],y[3],cex=label.size)

#dev.off() 
